# Supplementary material for: Caliciopsismoriondi, a new species for a fungus long confused with the pine pathogen C.pinea
Source: MycoKeys. 2020 Sep 25;73:87–108. doi: 10.3897/mycokeys.73.53028 (PMC7532227; doi:10.3897/mycokeys.73.53028)
Supplement: XML Treatment for Caliciopsis moriondi [file mycokeys.73.53028-treatment1.xml]

<!DOCTYPE tp:taxon-treatment
  PUBLIC "-//TaxonX//DTD Taxonomic Treatment Publishing DTD v0 20100105//EN" "tax-treatment-NSO.dtd">
<tp:taxon-treatment xmlns:tp="http://www.plazi.org/taxpub"><tp:treatment-meta><kwd-group><label>Taxon classification</label><kwd><named-content xmlns:xlink="http://www.w3.org/1999/xlink" content-type="kingdom">Fungi</named-content></kwd><kwd><named-content xmlns:xlink="http://www.w3.org/1999/xlink" content-type="order">Coryneliales</named-content></kwd><kwd><named-content xmlns:xlink="http://www.w3.org/1999/xlink" content-type="family">Coryneliaceae</named-content></kwd></kwd-group><mixed-citation publication-type="journal"><person-group><name><surname>Migliorini</surname><given-names>Duccio</given-names></name><name><surname>Luchi</surname><given-names>Nicola</given-names></name><name><surname>Pepori</surname><given-names>Alessia Lucia</given-names></name><name><surname>Pecori</surname><given-names>Francesco</given-names></name><name><surname>Aglietti</surname><given-names>Chiara</given-names></name><name><surname>Maccioni</surname><given-names>Fabio</given-names></name><name><surname>Munck</surname><given-names>Isabel</given-names></name><name><surname>Wyka</surname><given-names>Stephen</given-names></name><name><surname>Broders</surname><given-names>Kirk</given-names></name><name><surname>Wingfield</surname><given-names>Michael J.</given-names></name><name><surname>Santini</surname><given-names>Alberto</given-names></name></person-group><article-title><italic><tp:taxon-name><tp:taxon-name-part taxon-name-part-type="genus" reg="Caliciopsis">Caliciopsis</tp:taxon-name-part> <tp:taxon-name-part taxon-name-part-type="species" reg="moriondi">moriondi</tp:taxon-name-part></tp:taxon-name></italic>, a new species for a fungus long confused with the pine pathogen <italic><tp:taxon-name><tp:taxon-name-part taxon-name-part-type="genus" reg="Caliciopsis">C.</tp:taxon-name-part> <tp:taxon-name-part taxon-name-part-type="species" reg="pinea">pinea</tp:taxon-name-part></tp:taxon-name></italic></article-title><source>MycoKeys</source><day>25</day><month>9</month><year>2020</year><volume>73</volume><fpage>87</fpage><lpage>108</lpage><pub-id pub-id-type="doi">10.3897/mycokeys.73.53028</pub-id></mixed-citation></tp:treatment-meta><tp:nomenclature><tp:taxon-name><object-id xmlns:xlink="http://www.w3.org/1999/xlink" content-type="arpha" xlink:type="simple">B29BE3DE-DDF5-5003-AE77-C22CC7FFC834</object-id>
            <tp:taxon-name-part taxon-name-part-type="genus" reg="Caliciopsis">Caliciopsis</tp:taxon-name-part>
            <tp:taxon-name-part taxon-name-part-type="species" reg="moriondi">moriondi</tp:taxon-name-part>
            <object-id xmlns:xlink="http://www.w3.org/1999/xlink" content-type="mycobank" xlink:type="simple">833212</object-id>
          </tp:taxon-name><tp:taxon-authority>N. Luchi, D. Migliorini &amp; A. Santini</tp:taxon-authority><tp:taxon-status xmlns:xlink="http://www.w3.org/1999/xlink" xlink:type="simple">sp. nov.</tp:taxon-status><xref ref-type="fig" rid="F1">Figures 1</xref><xref ref-type="fig" rid="F2">, 2</xref></tp:nomenclature><tp:treatment-sec sec-type="Types" id="SECID0EZVBI"><title>Types.</title><p>Italy, Florence, Lastra a Signa, Carcheri, <named-content xmlns:xlink="http://www.w3.org/1999/xlink" content-type="dwc:verbatimCoordinates" xlink:type="simple"><named-content content-type="geo-json" specific-use="{&#34;type&#34;:&#34;Point&#34;,&#34;coordinates&#34;:[11.122667,44.193000]}" id="NCID0ECWBI" xlink:type="simple">43°71.58'N, 11°07.36'E</named-content></named-content>, 110 m a.s.l., isolated from branches of <italic><tp:taxon-name><tp:taxon-name-part taxon-name-part-type="genus" reg="Pinus">Pinus</tp:taxon-name-part> <tp:taxon-name-part taxon-name-part-type="species" reg="radiata">radiata</tp:taxon-name-part></tp:taxon-name></italic>, 10 Oct. 2014, <italic>leg.</italic> N. Luchi, D. Migliorini &amp; A. Santini, CBS 146717 (<bold>holotype</bold>); (IT1). ex-holotype sequences <ext-link xmlns:xlink="http://www.w3.org/1999/xlink" ext-link-type="gen" xlink:href="MN156540" xlink:type="simple">MN156540</ext-link> (ITS), <ext-link xmlns:xlink="http://www.w3.org/1999/xlink" ext-link-type="gen" xlink:href="MK913586" xlink:type="simple">MK913586</ext-link> (<abbrev xmlns:xlink="http://www.w3.org/1999/xlink" xlink:title="translation elongation factor 1-α" id="ABBRID0EWWBI" xlink:type="simple">EF1-α</abbrev>), <ext-link xmlns:xlink="http://www.w3.org/1999/xlink" ext-link-type="gen" xlink:href="MN150120" xlink:type="simple">MN150120</ext-link> (<abbrev xmlns:xlink="http://www.w3.org/1999/xlink" xlink:title="β-tubulin 1" id="ABBRID0E1WBI" xlink:type="simple">Bt1</abbrev>); duplicate deposited at Fungal Collection of the Institute for Sustainable Plant Protection-National Research Council (IT1; <bold>isotype</bold>). ITALY, Florence, Fucecchio, <named-content xmlns:xlink="http://www.w3.org/1999/xlink" content-type="dwc:verbatimCoordinates" xlink:type="simple"><named-content content-type="geo-json" specific-use="{&#34;type&#34;:&#34;Point&#34;,&#34;coordinates&#34;:[10.776944,43.788056]}" id="NCID0EDXBI" xlink:type="simple">43°47'17"N, 10°46'37"E</named-content></named-content>, isolated from diseased <italic><tp:taxon-name><tp:taxon-name-part taxon-name-part-type="genus" reg="Pinus">Pinus</tp:taxon-name-part> <tp:taxon-name-part taxon-name-part-type="species" reg="radiata">radiata</tp:taxon-name-part></tp:taxon-name></italic>, 5 Dec. 2014, <italic>leg.</italic> N. Luchi, deposited at Fungal Collection of the Institute for Sustainable Plant Protection-National Research Council (IT22, <bold>paratype</bold>). ITALY, Florence, Lastra a Signa, Carcheri, <named-content xmlns:xlink="http://www.w3.org/1999/xlink" content-type="dwc:verbatimCoordinates" xlink:type="simple"><named-content content-type="geo-json" specific-use="{&#34;type&#34;:&#34;Point&#34;,&#34;coordinates&#34;:[11.122667,44.193000]}" id="NCID0E1XBI" xlink:type="simple">43°71.58'N, 11°07.36'E</named-content></named-content>, isolated from diseased <italic><tp:taxon-name><tp:taxon-name-part taxon-name-part-type="genus" reg="Pinus">Pinus</tp:taxon-name-part> <tp:taxon-name-part taxon-name-part-type="species" reg="radiata">radiata</tp:taxon-name-part></tp:taxon-name></italic>, 10 Oct. 2014, <italic>leg.</italic> N. Luchi, deposited at Fungal Collection of the Institute for Sustainable Plant Protection-National Research Council (IT4, <bold>paratype</bold>). ITALY, Florence, Antella <named-content xmlns:xlink="http://www.w3.org/1999/xlink" content-type="dwc:verbatimCoordinates" xlink:type="simple"><named-content content-type="geo-json" specific-use="{&#34;type&#34;:&#34;Point&#34;,&#34;coordinates&#34;:[11.325333,43.733333]}" id="NCID0ERYBI" xlink:type="simple">43°44.00'N, 11°19.52'E</named-content></named-content>, isolated from diseased <italic><tp:taxon-name><tp:taxon-name-part taxon-name-part-type="genus" reg="Pinus">Pinus</tp:taxon-name-part> <tp:taxon-name-part taxon-name-part-type="species" reg="nigra">nigra</tp:taxon-name-part></tp:taxon-name></italic>, 24 Nov. 2014, <italic>leg.</italic> D. Migliorini, deposited at Fungal Collection of the Institute for Sustainable Plant Protection-National Research Council (IT17, <bold>paratype</bold>). SPAIN, San Sebastián de Garabandal, <named-content xmlns:xlink="http://www.w3.org/1999/xlink" content-type="dwc:verbatimCoordinates" xlink:type="simple"><named-content content-type="geo-json" specific-use="{&#34;type&#34;:&#34;Point&#34;,&#34;coordinates&#34;:[-4.420833,43.200667]}" id="NCID0EIZBI" xlink:type="simple">43°12.04'N, 4°25.25'W</named-content></named-content>, isolated from diseased <italic><tp:taxon-name><tp:taxon-name-part taxon-name-part-type="genus" reg="Pinus">Pinus</tp:taxon-name-part> <tp:taxon-name-part taxon-name-part-type="species" reg="radiata">radiata</tp:taxon-name-part></tp:taxon-name></italic>, 25 May 2011, <italic>leg.</italic> P. Capretti, deposited at Fungal Collection of the Institute for Sustainable Plant Protection-National Research Council (SP1, <bold>paratype</bold>).</p></tp:treatment-sec><tp:treatment-sec sec-type="description" id="SECID0E3ZBI"><title>Description.</title><p>Stromata developing beneath the surface of host periderm as small, more or less circular structures, giving little external evidence of their presence at early stages. Continued growth causing the bark to break and the minute cushion-shaped stromata, developing a lobed appearance and increasing in diameter and thickness, in black short-stalked columnar ascomata. Ascomata mostly frequent protruding at the margin of cankers, single or double, rarely triple, stalks not branched, (0.45) 0.84 ± 0.02 (1.2) mm high and (51) 79 ± 2 (135) µm width. Ascigerous swelling, terminal, (106) 281 ± 8 (406) µm high and (81) 142 ± 5 (268) µm diameter, forming a brownish pulverulent mass of extruded ascospores. Asci bitunicate, clavate, 8-spored, slightly curved, pedicellate, (26) 37 ± 6 (53) µm long; pedicel 1–3 µm diameter; sporiferous part (12) 13 ± 0.4 (14.2) µm long and (5.3) 6.3 ± 0.4 (7.4) µm wide. Ascospores yellow-green colour, sub-globose to ellipsoidal and often aggregated in small masses, (3) 4.4 ± 0.07 (6.2) µm long and (1.8) 2.5 ± 0.04 (3.5) µm wide, brown when mature. Spermogonia sub-globose, papillate, sessile, aggregated below ascomatal tubes. Conidia unicellular, hyaline, smooth, slightly fusiform.</p></tp:treatment-sec><tp:treatment-sec sec-type="description" id="SECID0EB1BI"><title>Culture characteristics.</title><p>Cultures incubated on 2% <abbrev xmlns:xlink="http://www.w3.org/1999/xlink" xlink:title="Potato Dextrose Agar" id="ABBRID0EH1BI" xlink:type="simple">PDA</abbrev>, showed optimal temperature for growth at 20 °C, with slow-growth rate (1.4 mm/day). Colonies white appressed to the agar, circular to irregular, becoming fawn-colored with age, areas towards margin floccose; mycelium velutinous with funicolose areas or strongly funicolose in the inner and older parts of the mycelium. Reverse colony brownish, with brown diffusion zone in old cultures; branching septate hyphae, with frequent anastomoses and tips with dendroid branching.</p></tp:treatment-sec><tp:treatment-sec sec-type="Inoculation tests" id="SECID0EL1BI"><title>Inoculation tests.</title><p>All isolates from Italy and residing in Clade II inoculated on seedlings gave rise to symptoms and lesions of variable length after six months. These were all significantly different to those of the controls (F = 119.21, p &lt; 0.000; F = 60.84, p &lt; 0.000, respectively). Inoculated plants did not show a crown dieback, but all had profuse resin production at the inoculation points. <italic><tp:taxon-name><tp:taxon-name-part taxon-name-part-type="genus" reg="Caliciopsis">Caliciopsis</tp:taxon-name-part> <tp:taxon-name-part taxon-name-part-type="species" reg="moriondi">moriondi</tp:taxon-name-part></tp:taxon-name></italic> fruiting bodies were clearly visible on <italic><tp:taxon-name><tp:taxon-name-part taxon-name-part-type="genus" reg="Pinus">P.</tp:taxon-name-part> <tp:taxon-name-part taxon-name-part-type="species" reg="halepensis">halepensis</tp:taxon-name-part></tp:taxon-name></italic>, while no fructifications were seen in any of the other inoculated <italic><tp:taxon-name><tp:taxon-name-part taxon-name-part-type="genus" reg="Pinus">Pinus</tp:taxon-name-part></tp:taxon-name></italic> species.</p><p>The lengths of lesions caused by the inoculated isolates were significantly longer on <italic><tp:taxon-name><tp:taxon-name-part taxon-name-part-type="genus" reg="Pinus">P.</tp:taxon-name-part> <tp:taxon-name-part taxon-name-part-type="species" reg="halepensis">halepensis</tp:taxon-name-part></tp:taxon-name></italic> (28.6 ± 9.04 mm) and <italic><tp:taxon-name><tp:taxon-name-part taxon-name-part-type="genus" reg="Pinus">P.</tp:taxon-name-part> <tp:taxon-name-part taxon-name-part-type="species" reg="pinaster">pinaster</tp:taxon-name-part></tp:taxon-name></italic> (30.1 ± 7.13 mm) than on <italic><tp:taxon-name><tp:taxon-name-part taxon-name-part-type="genus" reg="Pinus">P.</tp:taxon-name-part> <tp:taxon-name-part taxon-name-part-type="species" reg="pinea">pinea</tp:taxon-name-part></tp:taxon-name></italic> (16.4 ± 3.16 mm) (F = 297.43, p &lt; 0.000). <italic><tp:taxon-name><tp:taxon-name-part taxon-name-part-type="genus" reg="Caliciopsis">Caliciopsis</tp:taxon-name-part> <tp:taxon-name-part taxon-name-part-type="species" reg="moriondi">moriondi</tp:taxon-name-part></tp:taxon-name></italic> was successfully re-isolated from all the seedlings inoculated with the pathogen, while no <italic><tp:taxon-name><tp:taxon-name-part taxon-name-part-type="genus" reg="Caliciopsis">Caliciopsis</tp:taxon-name-part></tp:taxon-name></italic> species were re-isolated from mock-inoculated seedlings.</p></tp:treatment-sec><tp:treatment-sec sec-type="distribution" id="SECID0ED4BI"><title>Hosts and distribution.</title><p>Pathogen of pine trees <italic><tp:taxon-name><tp:taxon-name-part taxon-name-part-type="genus" reg="Pinus">P.</tp:taxon-name-part> <tp:taxon-name-part taxon-name-part-type="species" reg="nigra">nigra</tp:taxon-name-part></tp:taxon-name></italic>, <italic><tp:taxon-name><tp:taxon-name-part taxon-name-part-type="genus" reg="Pinus">P.</tp:taxon-name-part> <tp:taxon-name-part taxon-name-part-type="species" reg="radiata">radiata</tp:taxon-name-part></tp:taxon-name></italic> and <italic><tp:taxon-name><tp:taxon-name-part taxon-name-part-type="genus" reg="Pinus">P.</tp:taxon-name-part> <tp:taxon-name-part taxon-name-part-type="species" reg="resinosa">resinosa</tp:taxon-name-part></tp:taxon-name></italic>, causing cankers and resin production in Europe (France, Italy, Spain) and North America (New Hampshire, USA).</p></tp:treatment-sec><tp:treatment-sec sec-type="etymology" id="SECID0EK5BI"><title>Etymology.</title><p>The name <italic><tp:taxon-name><tp:taxon-name-part taxon-name-part-type="genus" reg="Caliciopsis"/><tp:taxon-name-part taxon-name-part-type="species" reg="moriondi">moriondi</tp:taxon-name-part></tp:taxon-name></italic> honours Prof. Francesco Moriondo (1926–2014). Francesco Moriondo was the founder of forest pathology as a discipline distinct from plant pathology in Italy. In this respect, he preferred a more ecological view of the topic as opposed to the typical mechanistic approach. During his career, he encouraged many young students to consider the reasons for the appearance of symptoms on trees, rather than considering only the causative agents. He also emphasised the importance of minor pathogens in the ecosystem, of which <italic><tp:taxon-name><tp:taxon-name-part taxon-name-part-type="genus" reg="Caliciopsis">Caliciopsis</tp:taxon-name-part> <tp:taxon-name-part taxon-name-part-type="species" reg="moriondi">moriondi</tp:taxon-name-part></tp:taxon-name></italic> (then <italic><tp:taxon-name><tp:taxon-name-part taxon-name-part-type="genus" reg="Caliciopsis">C.</tp:taxon-name-part> <tp:taxon-name-part taxon-name-part-type="species" reg="pinea">pinea</tp:taxon-name-part></tp:taxon-name></italic>) was one.</p></tp:treatment-sec><tp:treatment-sec sec-type="notes" id="SECID0EQ6BI"><title>Notes.</title><p><italic><tp:taxon-name><tp:taxon-name-part taxon-name-part-type="genus" reg="Caliciopsis">Caliciopsis</tp:taxon-name-part> <tp:taxon-name-part taxon-name-part-type="species" reg="moriondi">moriondi</tp:taxon-name-part></tp:taxon-name></italic> is commonly associated with a canker disease on <italic><tp:taxon-name><tp:taxon-name-part taxon-name-part-type="genus" reg="Pinus">Pinus</tp:taxon-name-part></tp:taxon-name></italic> spp. It differs subtly from <italic><tp:taxon-name><tp:taxon-name-part taxon-name-part-type="genus" reg="Caliciopsis">C.</tp:taxon-name-part> <tp:taxon-name-part taxon-name-part-type="species" reg="pinea">pinea</tp:taxon-name-part></tp:taxon-name></italic>, based on morphological traits, including shorter ascomata, protruding and isolated from the stroma, rarely in groups of two-three, but never in more numerous groups, such as is common for <italic><tp:taxon-name><tp:taxon-name-part taxon-name-part-type="genus" reg="Caliciopsis">C.</tp:taxon-name-part> <tp:taxon-name-part taxon-name-part-type="species" reg="pinea">pinea</tp:taxon-name-part></tp:taxon-name></italic> (Table <xref ref-type="table" rid="T2">2</xref>).</p></tp:treatment-sec><tp:treatment-sec><!--Section generated to contain objects referenced in tp:taxon-treatment.--><fig id="F1" position="float" orientation="portrait"><object-id xmlns:xlink="http://www.w3.org/1999/xlink" content-type="doi" xlink:type="simple">10.3897/mycokeys.73.53028.figure1</object-id><object-id xmlns:xlink="http://www.w3.org/1999/xlink" content-type="arpha" xlink:type="simple">1946FA7B-1258-549B-B8D5-96B395728581</object-id><label>Figure 1.</label><caption><p><italic><tp:taxon-name><tp:taxon-name-part taxon-name-part-type="genus" reg="Caliciopsis">Caliciopsis</tp:taxon-name-part> <tp:taxon-name-part taxon-name-part-type="species" reg="moriondi">moriondi</tp:taxon-name-part></tp:taxon-name></italic> structures <bold>A</bold> cankers on a <italic><tp:taxon-name><tp:taxon-name-part taxon-name-part-type="genus" reg="Pinus">Pinus</tp:taxon-name-part> <tp:taxon-name-part taxon-name-part-type="species" reg="radiata">radiata</tp:taxon-name-part></tp:taxon-name></italic> trunk <bold>B–D</bold> ascomata growing from a canker <bold>B</bold> image of <italic><tp:taxon-name><tp:taxon-name-part taxon-name-part-type="genus" reg="Caliciopsis">C.</tp:taxon-name-part> <tp:taxon-name-part taxon-name-part-type="species" reg="pinea">pinea</tp:taxon-name-part></tp:taxon-name></italic> ascigerous columns from an archive of 1970 (provided by Prof. Paolo Capretti) <bold>E–G</bold> asci <bold>H</bold> ascospores <bold>I</bold> ascigerous, terminal portion <bold>L</bold> four weeks colony grown at 20 °C on MEA. Scale bars: 2.5 µm (<bold>F–H</bold>), 5 µm (<bold>I</bold>).</p></caption><graphic xmlns:xlink="http://www.w3.org/1999/xlink" xlink:href="mycokeys-73-087-g001.jpg" position="float" orientation="portrait" xlink:type="simple" id="oo_456655.jpg"><uri content-type="original_file" xlink:type="simple">https://binary.pensoft.net/fig/456655</uri></graphic></fig><fig id="F2" position="float" orientation="portrait"><object-id xmlns:xlink="http://www.w3.org/1999/xlink" content-type="doi" xlink:type="simple">10.3897/mycokeys.73.53028.figure2</object-id><object-id xmlns:xlink="http://www.w3.org/1999/xlink" content-type="arpha" xlink:type="simple">B8D60315-94CB-5453-86EA-C8A47AF94E7F</object-id><label>Figure 2.</label><caption><p>Morphological differences between <italic><tp:taxon-name><tp:taxon-name-part taxon-name-part-type="genus" reg="Caliciopsis">Caliciopsis</tp:taxon-name-part> <tp:taxon-name-part taxon-name-part-type="species" reg="moriondi">moriondi</tp:taxon-name-part></tp:taxon-name></italic> and <italic><tp:taxon-name><tp:taxon-name-part taxon-name-part-type="genus" reg="Caliciopsis">C.</tp:taxon-name-part> <tp:taxon-name-part taxon-name-part-type="species" reg="pinea">pinea</tp:taxon-name-part></tp:taxon-name></italic><bold>A–C</bold><italic><tp:taxon-name><tp:taxon-name-part taxon-name-part-type="genus" reg="Caliciopsis">Caliciopsis</tp:taxon-name-part> <tp:taxon-name-part taxon-name-part-type="species" reg="moriondi">moriondi</tp:taxon-name-part></tp:taxon-name></italic>: <bold>A</bold> four-week-old colonies grown at 20 °C on MEA <bold>B, C</bold> ascomata growing from a canker of <italic><tp:taxon-name><tp:taxon-name-part taxon-name-part-type="genus" reg="Pinus">Pinus</tp:taxon-name-part> <tp:taxon-name-part taxon-name-part-type="species" reg="radiata">radiata</tp:taxon-name-part></tp:taxon-name></italic><bold>D–F</bold><italic><tp:taxon-name><tp:taxon-name-part taxon-name-part-type="genus" reg="Caliciopsis">Caliciopsis</tp:taxon-name-part> <tp:taxon-name-part taxon-name-part-type="species" reg="pinea">pinea</tp:taxon-name-part></tp:taxon-name></italic>: <bold>D</bold> four-week-old colonies grown at 20 °C on MEA <bold>E, F</bold> ascomata growing from a canker of <italic><tp:taxon-name><tp:taxon-name-part taxon-name-part-type="genus" reg="Pinus">P.</tp:taxon-name-part> <tp:taxon-name-part taxon-name-part-type="species" reg="radiata">radiata</tp:taxon-name-part></tp:taxon-name></italic>.</p></caption><graphic xmlns:xlink="http://www.w3.org/1999/xlink" xlink:href="mycokeys-73-087-g002.jpg" position="float" orientation="portrait" xlink:type="simple" id="oo_456656.jpg"><uri content-type="original_file" xlink:type="simple">https://binary.pensoft.net/fig/456656</uri></graphic></fig><table-wrap id="T2" position="float" orientation="portrait"><label>Table 2.</label><caption><p>Morphological characteristics of <italic><tp:taxon-name><tp:taxon-name-part taxon-name-part-type="genus" reg="Caliciopsis">C.</tp:taxon-name-part> <tp:taxon-name-part taxon-name-part-type="species" reg="pinea">pinea</tp:taxon-name-part></tp:taxon-name></italic> isolates described in literature and in this study and compared with <italic><tp:taxon-name><tp:taxon-name-part taxon-name-part-type="genus" reg="Caliciopsis">C.</tp:taxon-name-part> <tp:taxon-name-part taxon-name-part-type="species" reg="moriondi">moriondi</tp:taxon-name-part></tp:taxon-name></italic>. Measurements are presented as height × width, both measured reported as (min value) mean+/-SD (max value).</p></caption><table id="TID0ES1BI" rules="all"><tbody><tr><th rowspan="1" colspan="1"/><th rowspan="1" colspan="1">
                  <italic><tp:taxon-name><tp:taxon-name-part taxon-name-part-type="genus" reg="Caliciopsis">C.</tp:taxon-name-part> <tp:taxon-name-part taxon-name-part-type="species" reg="moriondi">moriondi</tp:taxon-name-part></tp:taxon-name></italic>
                </th><th rowspan="1" colspan="1">
                  <italic><tp:taxon-name><tp:taxon-name-part taxon-name-part-type="genus" reg="Caliciopsis">C.</tp:taxon-name-part> <tp:taxon-name-part taxon-name-part-type="species" reg="pinea">pinea</tp:taxon-name-part></tp:taxon-name></italic>
                </th><th rowspan="1" colspan="1">
                  <italic><tp:taxon-name><tp:taxon-name-part taxon-name-part-type="genus" reg="Caliciopsis">C.</tp:taxon-name-part> <tp:taxon-name-part taxon-name-part-type="species" reg="pinea">pinea</tp:taxon-name-part></tp:taxon-name></italic>
                </th><th rowspan="1" colspan="1">
                  <italic><tp:taxon-name><tp:taxon-name-part taxon-name-part-type="genus" reg="Caliciopsis">C.</tp:taxon-name-part> <tp:taxon-name-part taxon-name-part-type="species" reg="pinea">pinea</tp:taxon-name-part></tp:taxon-name></italic>
                </th><th rowspan="1" colspan="1">
                  <italic><tp:taxon-name><tp:taxon-name-part taxon-name-part-type="genus" reg="Caliciopsis">C.</tp:taxon-name-part> <tp:taxon-name-part taxon-name-part-type="species" reg="pinea">pinea</tp:taxon-name-part></tp:taxon-name></italic>
                </th><th rowspan="1" colspan="1">
                  <italic><tp:taxon-name><tp:taxon-name-part taxon-name-part-type="genus" reg="Caliciopsis">C.</tp:taxon-name-part> <tp:taxon-name-part taxon-name-part-type="species" reg="pinea">pinea</tp:taxon-name-part></tp:taxon-name></italic>
                </th><th rowspan="1" colspan="1">
                  <italic><tp:taxon-name><tp:taxon-name-part taxon-name-part-type="genus" reg="Caliciopsis">C.</tp:taxon-name-part> <tp:taxon-name-part taxon-name-part-type="species" reg="pinea">pinea</tp:taxon-name-part></tp:taxon-name></italic>
                </th></tr><tr><td rowspan="1" colspan="1">Host</td><td rowspan="1" colspan="1">
                  <italic><tp:taxon-name><tp:taxon-name-part taxon-name-part-type="genus" reg="Pinus">P.</tp:taxon-name-part> <tp:taxon-name-part taxon-name-part-type="species" reg="radiata">radiata</tp:taxon-name-part></tp:taxon-name></italic>
                </td><td rowspan="1" colspan="1">
                  <italic><tp:taxon-name><tp:taxon-name-part taxon-name-part-type="genus" reg="Pinus">P.</tp:taxon-name-part> <tp:taxon-name-part taxon-name-part-type="species" reg="radiata">radiata</tp:taxon-name-part></tp:taxon-name></italic>
                </td><td rowspan="1" colspan="1">
                  <italic><tp:taxon-name><tp:taxon-name-part taxon-name-part-type="genus" reg="Pinus">P.</tp:taxon-name-part> <tp:taxon-name-part taxon-name-part-type="species" reg="pinaster">pinaster</tp:taxon-name-part></tp:taxon-name></italic>
                </td><td rowspan="1" colspan="1">
                  <tp:taxon-name><tp:taxon-name-part taxon-name-part-type="genus" reg="Pinus">P.</tp:taxon-name-part> <tp:taxon-name-part taxon-name-part-type="species" reg="nigra">nigra</tp:taxon-name-part> <tp:taxon-name-part taxon-name-part-type="infraspecific-rank">var.</tp:taxon-name-part> <tp:taxon-name-part taxon-name-part-type="variety" reg="austriaca">austriaca</tp:taxon-name-part></tp:taxon-name>
                </td><td rowspan="1" colspan="1">
                  <italic><tp:taxon-name><tp:taxon-name-part taxon-name-part-type="genus" reg="Pinus">P.</tp:taxon-name-part> <tp:taxon-name-part taxon-name-part-type="species" reg="mugo">mugo</tp:taxon-name-part></tp:taxon-name></italic>
                </td><td rowspan="1" colspan="1">
                  <italic><tp:taxon-name><tp:taxon-name-part taxon-name-part-type="genus" reg="Pinus">P.</tp:taxon-name-part> <tp:taxon-name-part taxon-name-part-type="species" reg="strobus">strobus</tp:taxon-name-part></tp:taxon-name></italic>
                </td><td rowspan="1" colspan="1">
                  <italic><tp:taxon-name><tp:taxon-name-part taxon-name-part-type="genus" reg="Pinus">P.</tp:taxon-name-part> <tp:taxon-name-part taxon-name-part-type="species" reg="pinaster">pinaster</tp:taxon-name-part></tp:taxon-name></italic>
                </td></tr><tr><td rowspan="1" colspan="1">Reference</td><td rowspan="1" colspan="1">This study</td><td rowspan="1" colspan="1">
                  <xref ref-type="bibr" rid="B2">Capretti 1978</xref>
                </td><td rowspan="1" colspan="1">
                  <xref ref-type="bibr" rid="B2">Capretti 1978</xref>
                </td><td rowspan="1" colspan="1">
                  <xref ref-type="bibr" rid="B3">Capretti 1980</xref>
                </td><td rowspan="1" colspan="1">
                  <xref ref-type="bibr" rid="B30">Rehm 1896</xref>
                </td><td rowspan="1" colspan="1">
                  <xref ref-type="bibr" rid="B8">Fitzpatrick 1920</xref>
                </td><td rowspan="1" colspan="1">
                  <xref ref-type="bibr" rid="B17">Lanier 1965</xref>
                </td></tr><tr><td rowspan="1" colspan="1">Sampling location</td><td rowspan="1" colspan="1">France, Italy, Spain, USA (New Hampshire)</td><td rowspan="1" colspan="1">Italy</td><td rowspan="1" colspan="1">Italy</td><td rowspan="1" colspan="1">Italy</td><td rowspan="1" colspan="1">Germany</td><td rowspan="1" colspan="1">Eastern North America</td><td rowspan="1" colspan="1">France</td></tr><tr><td rowspan="1" colspan="1">Ascomata height</td><td rowspan="1" colspan="1">(450) 845±24 (1240) µm</td><td rowspan="1" colspan="1">2–5mm</td><td rowspan="1" colspan="1">2–5mm</td><td rowspan="1" colspan="1">–</td><td rowspan="1" colspan="1"/><td rowspan="1" colspan="1">1–3 mm</td><td rowspan="1" colspan="1">2–3 mm</td></tr><tr><td rowspan="1" colspan="1">Stalk width</td><td rowspan="1" colspan="1">(51) 79±2 (135) µm</td><td rowspan="1" colspan="1">–</td><td rowspan="1" colspan="1">–</td><td rowspan="1" colspan="1">–</td><td rowspan="1" colspan="1">100–140 µm</td><td rowspan="1" colspan="1">100–125 µm</td><td rowspan="1" colspan="1">–</td></tr><tr><td rowspan="1" colspan="1">Ascigerous swelling</td><td rowspan="1" colspan="1">terminal</td><td rowspan="1" colspan="1">Apical</td><td rowspan="1" colspan="1">Apical</td><td rowspan="1" colspan="1">Apical</td><td rowspan="1" colspan="1">Apical</td><td rowspan="1" colspan="1">Apical</td><td rowspan="1" colspan="1">Apical or sub-apical</td></tr><tr><td rowspan="1" colspan="1">Swelling size</td><td rowspan="1" colspan="1">(106)281±8(406) × (81)142±5(268) µm</td><td rowspan="1" colspan="1">–</td><td rowspan="1" colspan="1">–</td><td rowspan="1" colspan="1">–</td><td rowspan="1" colspan="1">400 × 175–275 µm</td><td rowspan="1" colspan="1">175 µm in diameter</td><td rowspan="1" colspan="1">–</td></tr><tr><td rowspan="1" colspan="1">Ascospore shape</td><td rowspan="1" colspan="1">Small, oval</td><td rowspan="1" colspan="1">Small, oval</td><td rowspan="1" colspan="1">Small, oval</td><td rowspan="1" colspan="1">Small, oval</td><td rowspan="1" colspan="1">Ellipsoidal to ovoidal or globose</td><td rowspan="1" colspan="1">Ellipsoidal</td><td rowspan="1" colspan="1">Ellipsoidal, brown-hyaline</td></tr><tr><td rowspan="1" colspan="1">Ascospore size</td><td rowspan="1" colspan="1">(3)4.4±0.07(6.2) × (1.8)2.5±0.04(3.5) µm</td><td rowspan="1" colspan="1">(3.5)4.4(6.3) × (3.1)3.4(4) µm</td><td rowspan="1" colspan="1">(3.5)4.6(6.3) × (3.1)3.7(4.2) µm</td><td rowspan="1" colspan="1">(3.7)5.3(7.9)× (2.8)4.2(4.4) µm</td><td rowspan="1" colspan="1">3.5–6 × 2–4 µm</td><td rowspan="1" colspan="1">5–6 × 3 µm</td><td rowspan="1" colspan="1">5–6 × 3–3.5 µm</td></tr><tr><td rowspan="1" colspan="1">Asci size</td><td rowspan="1" colspan="1">(26)37±6(53) × (5.3)6.3±0.4(7.4) µm</td><td rowspan="1" colspan="1">–</td><td rowspan="1" colspan="1">–</td><td rowspan="1" colspan="1">–</td><td rowspan="1" colspan="1">12–17 × 5–8 µm</td><td rowspan="1" colspan="1">20 × 8 µm</td><td rowspan="1" colspan="1">–</td></tr><tr><td rowspan="1" colspan="1">Colonies on malt agar</td><td rowspan="1" colspan="1">White-hyaline appressed to the agar. Turning to brown in time.</td><td rowspan="1" colspan="1">White-brown with frequent anastomoses</td><td rowspan="1" colspan="1">White-brown with frequent anastomoses</td><td rowspan="1" colspan="1">–</td><td rowspan="1" colspan="1">–</td><td rowspan="1" colspan="1">* 1</td><td rowspan="1" colspan="1">–</td></tr></tbody></table></table-wrap></tp:treatment-sec><ref-list><ref id="B2"><mixed-citation xmlns:xlink="http://www.w3.org/1999/xlink" xlink:type="simple"><person-group><name name-style="western"><surname>Capretti</surname><given-names>P</given-names></name></person-group> (<year>1978</year>) <article-title><italic><tp:taxon-name><tp:taxon-name-part taxon-name-part-type="genus">Caliciopsis</tp:taxon-name-part> <tp:taxon-name-part taxon-name-part-type="species">pinea</tp:taxon-name-part></tp:taxon-name></italic> Peck parassita di <italic><tp:taxon-name><tp:taxon-name-part taxon-name-part-type="genus">Pinus</tp:taxon-name-part> <tp:taxon-name-part taxon-name-part-type="species">pinaster</tp:taxon-name-part></tp:taxon-name></italic> e <italic><tp:taxon-name><tp:taxon-name-part taxon-name-part-type="genus">Pinus</tp:taxon-name-part> <tp:taxon-name-part taxon-name-part-type="species">insignis</tp:taxon-name-part></tp:taxon-name></italic>.</article-title><source>Phytopathologia Mediterranea</source><volume>17</volume>(<issue>2</issue>): <fpage>101</fpage>–<lpage>104</lpage>.</mixed-citation></ref><ref id="B3"><mixed-citation xmlns:xlink="http://www.w3.org/1999/xlink" xlink:type="simple"><person-group><name name-style="western"><surname>Capretti</surname><given-names>P</given-names></name></person-group> (<year>1980</year>) <article-title><tp:taxon-name><tp:taxon-name-part taxon-name-part-type="genus">Pinus</tp:taxon-name-part> <tp:taxon-name-part taxon-name-part-type="species">nigra</tp:taxon-name-part> <tp:taxon-name-part taxon-name-part-type="infraspecific-rank">var.</tp:taxon-name-part> <tp:taxon-name-part taxon-name-part-type="variety">austriaca</tp:taxon-name-part></tp:taxon-name>, nuovo ospite di <italic><tp:taxon-name><tp:taxon-name-part taxon-name-part-type="genus">Caliciopsis</tp:taxon-name-part> <tp:taxon-name-part taxon-name-part-type="species">pinea</tp:taxon-name-part></tp:taxon-name></italic> Peck.</article-title><source>Informatore Fitopatologico</source><volume>30</volume>(<issue>5</issue>): <fpage>19</fpage>–<lpage>21</lpage>.</mixed-citation></ref><ref id="B30"><mixed-citation xmlns:xlink="http://www.w3.org/1999/xlink" xlink:type="simple"><person-group><name name-style="western"><surname>Rehm</surname><given-names>H</given-names></name></person-group> (<year>1896</year>) <article-title>Rabenhorst Kryptogamen Flora.</article-title><source>Pilze – Ascomyceten</source><volume>1</volume>(<issue>3</issue>): <fpage>1</fpage>–<lpage>382</lpage>.</mixed-citation></ref><ref id="B8"><mixed-citation xmlns:xlink="http://www.w3.org/1999/xlink" xlink:type="simple"><person-group><name name-style="western"><surname>Fitzpatrick</surname><given-names>HM</given-names></name></person-group> (<year>1920</year>) <article-title>Monograph of the <tp:taxon-name><tp:taxon-name-part taxon-name-part-type="family">Coryneliaceae</tp:taxon-name-part></tp:taxon-name>.</article-title><source>Mycologia</source><volume>12</volume>(<issue>4</issue>): <fpage>206</fpage>–<lpage>237</lpage>. <ext-link xlink:type="simple" ext-link-type="doi" xlink:href="10.1080/00275514.1920.12016837">https://doi.org/10.1080/00275514.1920.12016837</ext-link></mixed-citation></ref><ref id="B17"><mixed-citation xmlns:xlink="http://www.w3.org/1999/xlink" xlink:type="simple"><person-group><name name-style="western"><surname>Lanier</surname><given-names>L</given-names></name></person-group> (<year>1965</year>) <article-title>Note sur une espèce cryptogamique nouvelle pour la France sur différents Pins dont le Pin maritime des Landes.</article-title><source>Revue Forestière Française</source><volume>1</volume>: <fpage>1</fpage>–<lpage>34</lpage>. <ext-link xlink:type="simple" ext-link-type="doi" xlink:href="10.4267/2042/24685">https://doi.org/10.4267/2042/24685</ext-link></mixed-citation></ref></ref-list></tp:taxon-treatment>
